# Supplementary material for: Blood T Helper Memory Cells: A Tool for Studying Skin Inflammation in HS?
Source: Int J Mol Sci. 2023 May 16;24(10):8854. doi: 10.3390/ijms24108854 (PMC10219182; doi:10.3390/ijms24108854)
Supplement: Supplementary file 1 [file ijms-24-08854-s001.zip]

Archive with 1 entries (1 files):
- ijms-2315160-supplementary.pdf
